# Supplementary material for: Use of HLA peptidomics and whole exome sequencing to identify human immunogenic neo-antigens
Source: Oncotarget. 2016 Jan 20;7(5):5110–7. doi: 10.18632/oncotarget.6960 (PMC4868674; doi:10.18632/oncotarget.6960)
Supplement: Supplementary file 3 [file oncotarget-07-5110-s003.xlsx]

## Sheet: RNA sequencing
Gene	RPKM
1/2-SBSRNA4	0.60011
A1BG	3.06618
A1BG-AS1	4.24662
A1CF	0.00215247
A2LD1	0.812523
A2M	11.1745
A2ML1	0.0114736
A2MP1	0
A4GALT	0.0686311
A4GNT	0.0694892
AA06	0
AAA1	0
AAAS	27.1655
AACS	22.5675
AACSP1	0
AADAC	0
AADACL2	0
AADACL3	0
AADACL4	0.0130228
AADAT	5.03387
AAGAB	33.2284
AAK1	4.14462
AAMP	63.077
AANAT	0.0979976
AARS	103.315
AARS2	20.142
AARSD1	11.5936
AASDH	2.91449
AASDHPPT	25.6583
AASS	7.22126
AATF	48.5613
AATK	0.884288
AATK-AS1	0.0130063
ABAT	2.31396
ABCA1	2.91199
ABCA10	1.33154
ABCA11P	2.55439
ABCA12	0.0551962
ABCA13	0.479829
ABCA17P	0.102848
ABCA2	8.86434
ABCA3	0.737067
ABCA4	0.0196009
ABCA5	2.26976
ABCA6	5.54213
ABCA7	2.56311
ABCA8	1.07575
ABCA9	1.10351
ABCB1	0.50016
ABCB10	12.8107
ABCB11	0.00429548
ABCB4	7.43186
ABCB5	2.30111
ABCB6	14.8429
ABCB7	5.93759
ABCB8	8.221
ABCB9	4.52824
ABCC1	13.6166
ABCC10	9.89884
ABCC11	0.309252
ABCC12	0
ABCC13	0
ABCC2	0.194916
ABCC3	0.0389127
ABCC4	9.95034
ABCC5	9.51171
ABCC6	0.0441174
ABCC6P1	0.0376485
ABCC6P2	0.0871568
ABCC8	0
ABCC9	1.55371
ABCD1	11.5542
ABCD2	0.0729652
ABCD3	12.2622
ABCD4	9.35562
ABCE1	24.8097
ABCF1	6.18423
ABCF2	40.173
ABCF3	31.3804
ABCG1	0.153618
ABCG2	0.791551
ABCG4	0.203285
ABCG5	0.269486
ABCG8	0
ABHD1	0.15603
ABHD10	15.7012
ABHD11	11.8452
ABHD11-AS1	1.82126
ABHD12	36.6321
ABHD12B	0.19214
ABHD13	5.30761
ABHD14A	8.55238
ABHD14A-ACY1	0
ABHD14B	39.0608
ABHD15	7.62969
ABHD16A	4.08754
ABHD16B	1.01631
ABHD2	68.3959
ABHD3	6.52891
ABHD4	8.7063
ABHD5	7.68249
ABHD6	10.9283
ABHD8	2.81657
ABI1	13.1995
ABI2	16.4973
ABI3	0
ABI3BP	0.362254
ABL1	25.7117
ABL2	32.1893
ABLIM1	0.375486
ABLIM2	0.0169792
ABLIM3	11.5779
ABO	0
ABP1	0
ABR	46.6229
ABRA	0
ABT1	11.2479
ABTB1	5.46754
ABTB2	12.1861
ACAA1	28.8722
ACAA2	17.149
ACACA	12.0686
ACACB	2.24203
ACAD10	7.27146
ACAD11	1.10168
ACAD8	7.6415
ACAD9	16.701
ACADL	0.0988477
ACADM	12.3771
ACADS	8.52748
ACADSB	4.84721
ACADVL	138.44
ACAN	3.20193
ACAP1	0.204455
ACAP2	14.4549
ACAP3	10.5856
ACAT1	19.3575
ACAT2	19.5323
ACBD3	52.5977
ACBD4	1.60753
ACBD5	12.6869
ACBD6	25.6386
ACBD7	0.94338
ACCN1	0
ACCN2	2.61886
ACCN3	1.08056
ACCN4	0.332303
ACCN5	0
ACCS	4.45494
ACCSL	0.0788881
ACD	9.44137
ACE	1.09255
ACE2	0.0350914
ACER1	0
ACER2	0.510615
ACER3	7.49931
ACHE	0.554911
ACIN1	41.8434
ACLY	109.547
ACMSD	0
ACN9	5.00558
ACO1	14.597
ACO2	39.0687
ACOT1	1.76575
ACOT11	0.520182
ACOT12	0.14437
ACOT13	8.48357
ACOT2	3.89788
ACOT4	0.175951
ACOT6	0.102146
ACOT7	33.4923
ACOT8	19.6176
ACOT9	27.6369
ACOX1	8.80889
ACOX2	13.9375
ACOX3	4.646
ACOXL	0
ACP1	38.1228
ACP2	16.4744
ACP5	95.3474
ACP6	22.3147
ACPL2	3.78494
ACPP	0.128932
ACPT	0.0152271
ACR	0.0299429
ACRBP	0.184881
ACRC	0.884202
ACRV1	0.366578
ACSBG1	1.51423
ACSBG2	0.0680671
ACSF2	2.0062
ACSF3	4.05544
ACSL1	22.1604
ACSL3	92.7482
ACSL4	28.6999
ACSL5	0.016435
ACSL6	0.0919505
ACSM1	0
ACSM2A	0
ACSM2B	0
ACSM3	0.170103
ACSM4	0.0235352
ACSM5	0.0339163
ACSS1	11.6994
ACSS2	12.2757
ACSS3	11.1988
ACTA1	0.054989
ACTA2	14.4274
ACTB	2027.5
ACTBL2	0.0440463
ACTC1	0.00555399
ACTG1	1646.05
ACTG2	0.400664
ACTL10	0.303416
ACTL6A	36.2438
ACTL6B	0.0133971
ACTL7A	0
ACTL7B	0
ACTL8	0.826608
ACTL9	0
ACTN1	151.957
ACTN2	5.92497
ACTN3	0.00717917
ACTN4	216.36
ACTR10	18.6371
ACTR1A	33.0902
ACTR1B	23.5085
ACTR2	98.0168
ACTR3	120.562
ACTR3B	1.85615
ACTR3BP2	0
ACTR3BP5	0
ACTR3C	0.0144443
ACTR5	2.84621
ACTR6	10.5184
ACTR8	17.181
ACTRT1	0
ACTRT2	0.014424
ACVR1	48.6936
ACVR1B	6.11017
ACVR1C	1.053
ACVR2A	1.41589
ACVR2B	0.642036
ACVRL1	2.05854
ACY1	1.63794
ACY3	0
ACYP1	8.55119
ACYP2	2.46735
ADA	8.86306
ADAD1	0
ADAD2	0.0178046
ADAL	4.8705
ADAM1	2.56386
ADAM10	84.2634
ADAM11	1.505
ADAM12	3.25248
ADAM15	102.23
ADAM17	13.0466
ADAM18	0
ADAM19	12.9914
ADAM2	0
ADAM20	0.0440779
ADAM21	0.0307971
ADAM21P1	0
ADAM22	0.871336
ADAM23	36.1664
ADAM28	0
ADAM29	0
ADAM30	0
ADAM32	0.0300857
ADAM33	0.0174858
ADAM3A	0.0934792
ADAM5P	0
ADAM6	0
ADAM7	0
ADAM8	0.534365
ADAM9	185.429
ADAMDEC1	0
ADAMTS1	17.1549
ADAMTS10	0.0048409
ADAMTS12	0.0703846
ADAMTS13	2.01978
ADAMTS14	0
ADAMTS15	0.41918
ADAMTS16	0.0989669
ADAMTS17	1.5972
ADAMTS18	0
ADAMTS19	0
ADAMTS2	0.00580223
ADAMTS20	0.0715538
ADAMTS3	0.500266
ADAMTS4	10.014
ADAMTS5	0.199526
ADAMTS6	0.172147
ADAMTS7	5.11091
ADAMTS8	0.011199
ADAMTS9	8.3564
ADAMTS9-AS2	0.0460298
ADAMTSL1	0.130822
ADAMTSL2	0.129031
ADAMTSL3	0.212519
ADAMTSL4	4.44665
ADAMTSL5	1.79479
ADAP1	2.89732
ADAP2	0.0969959
ADAR	72.7599
ADARB1	14.0806
ADARB2	0.00730272
ADARB2-AS1	0
ADAT1	19.156
ADAT2	1.27599
ADAT3	0.181742
ADC	1.06221
ADCK1	5.17822
ADCK2	14.5329
ADCK3	5.74502
ADCK4	9.92277
ADCK5	4.28836
ADCY1	7.17996
ADCY10	0.0075672
ADCY2	0.14398
ADCY3	15.2945
ADCY4	0.0330821
ADCY5	0.157347
ADCY6	21.6868
ADCY7	7.1444
ADCY8	0
ADCY9	13.3651
ADCYAP1	0.0938857
ADCYAP1R1	0
ADD1	69.5541
ADD2	1.0837
ADD3	36.5057
ADGB	0
ADH1A	0
ADH1B	0
ADH1C	0.0139246
ADH4	0
ADH5	38.3677
ADH6	0.0341166
ADH7	0.13691
ADHFE1	1.0066
ADI1	69.4507
ADIG	0
ADIPOQ	0.0576024
ADIPOR1	103.878
ADIPOR2	41.1046
ADK	5.42416
ADM	1.81187
ADM2	2.28486
ADNP	38.7849
ADNP2	4.57278
ADO	10.0682
ADORA1	1.20859
ADORA2A	0.0799334
ADORA2B	12.1542
ADORA3	0.728233
ADPGK	46.8609
ADPRH	6.29224
ADPRHL1	0.500266
ADPRHL2	5.88278
ADRA1A	0.293836
ADRA1B	0.600585
ADRA1D	0.00769351
ADRA2A	1.85355
ADRA2B	0.0565212
ADRA2C	0
ADRB1	0.0501664
ADRB2	0.914051
ADRB3	0.00775166
ADRBK1	14.0372
ADRBK2	0.600264
ADRM1	72.8173
ADSL	53.2391
ADSS	56.6888
ADSSL1	9.86063
ADTRP	0.209745
AEBP1	112.601
AEBP2	5.6568
AEN	39.6395
AES	79.4467
AFAP1	22.3614
AFAP1-AS1	0.709459
AFAP1L1	11.8965
AFAP1L2	11.8753
AFF1	3.89768
AFF2	0.246657
AFF3	0.219795
AFF4	19.4233
AFG3L1P	5.88053
AFG3L2	19.2773
AFM	0
AFMID	7.93848
AFP	0.0302818
AFTPH	10.8251
AGA	13.8951
AGAP1	4.6482
AGAP11	0.227538
AGAP2	0.0808577
AGAP3	22.0544
AGAP4	0
AGAP5	0.490368
AGAP6	1.0581
AGAP7	0.228841
AGAP8	0.00847558
AGAP9	0.00859275
AGBL1	0.005872
AGBL2	0.1998
AGBL3	0.261248
AGBL4	0
AGBL5	7.94736
AGER	0.38386
AGFG1	8.84236
AGFG2	3.43625
AGGF1	7.73936
AGK	24.6271
AGL	2.36386
AGMAT	0.260126
AGMO	12.9115
AGPAT1	17.6315
AGPAT2	14.7737
AGPAT3	19.9895
AGPAT4	0.687254
AGPAT4-IT1	0.11081
AGPAT5	17.43
AGPAT6	34.0299
AGPAT9	11.2663
AGPHD1	2.06833
AGPS	9.53697
AGR2	0.0208656
AGR3	0
AGRN	12.848
AGRP	0.0268467
AGSK1	0
AGT	0.23046
AGTPBP1	3.62967
AGTR1	0.039889
AGTR2	0
AGTRAP	10.1433
AGXT	0
AGXT2	0
AGXT2L1	0.00958006
AGXT2L2	3.59679
AHCTF1	22.7614
AHCY	102.837
AHCYL1	82.8156
AHCYL2	8.24625
AHDC1	1.43033
AHI1	4.55914
AHNAK	50.541
AHNAK2	9.92456
AHR	13.7768
AHRR	7.59918
AHSA1	94.2476
AHSA2	9.72424
AHSG	0.0260787
AHSP	0
AICDA	0.234914
AIDA	48.855
AIF1	0
AIF1L	6.89496
AIFM1	31.8603
AIFM2	5.91345
AIFM3	1.79308
AIG1	4.42798
AIM1	12.0969
AIM1L	0
AIM2	1.75531
AIMP1	13.5712
AIMP2	21.2512
AIP	29.1444
AIPL1	0.234726
AIRE	0.0276334
AJAP1	0
AJUBA	4.34608
AK1	21.76
AK2	18.1616
AK3	12.3261
AK4	1.85921
AK5	0.487341
AK7	0.0232374
AK8	0.360353
AKAP1	15.1281
AKAP10	12.9494
AKAP11	20.7156
AKAP12	65.9481
AKAP13	5.85152
AKAP14	0
AKAP17A	0
AKAP2	0.205167
AKAP3	0.597669
AKAP4	0
AKAP5	0.354127
AKAP6	17.3751
AKAP7	1.40453
AKAP8	11.7867
AKAP8L	25.4785
AKAP9	7.23798
AKD1	0.458997
AKIP1	16.3094
AKIRIN1	22.6553
AKIRIN2	20.3517
AKIRIN2-AS1	4.11142
AKNA	3.55322
AKNAD1	0.720035
AKR1A1	20.2513
AKR1B1	85.8435
AKR1B10	0.976709
AKR1B15	0.0631105
AKR1C1	0.669319
AKR1C2	0.355424
AKR1C3	1.00483
AKR1C4	0.0172071
AKR1CL1	0
AKR1D1	0.037843
AKR1E2	0.268033
AKR7A2	11.0582
AKR7A2P1	0.309832
AKR7A3	0.148749
AKR7L	0.0797745
AKT1	81.9047
AKT1S1	31.2035
AKT2	19.0597
AKT3	22.4863
AKTIP	5.12311
ALAD	17.2632
ALAS1	39.9009
ALAS2	0
ALB	0
ALCAM	11.4414
ALDH16A1	6.86778
ALDH18A1	29.9934
ALDH1A1	114.338
ALDH1A2	0.0215961
ALDH1A3	814.233
ALDH1B1	10.6697
ALDH1L1	0.0328174
ALDH1L2	4.21971
ALDH2	0.0896107
ALDH3A1	0.0272751
ALDH3A2	14.8405
ALDH3B1	8.87639
ALDH3B2	0.335619
ALDH4A1	10.4473
ALDH5A1	3.5785
ALDH6A1	4.81724
ALDH7A1	20.2491
ALDH8A1	0.00801833
ALDH9A1	34.4255
ALDOA	303.89
ALDOB	0.0930008
ALDOC	1.03114
ALG1	7.88841
ALG10	1.94155
ALG10B	2.49413
ALG11	5.27766
ALG12	14.7889
ALG13	5.65697
ALG14	5.70502
ALG1L	0.267243
ALG1L2	1.33353
ALG2	13.8066
ALG3	36.8592
ALG5	24.2478
ALG6	7.93421
ALG8	29.4543
ALG9	3.52978
ALK	1.14913
ALKBH1	3.34046
ALKBH2	14.5992
ALKBH3	10.8372
ALKBH4	3.25892
ALKBH5	25.2787
ALKBH6	11.6305
ALKBH7	4.97748
ALKBH8	6.51084
ALLC	0.0852253
ALMS1	1.53332
ALMS1P	0.141721
ALOX12	0.808954
ALOX12B	0.0245934
ALOX12P2	0.00741001
ALOX15	0.0152838
ALOX15B	1.22385
ALOX15P1	0.0305222
ALOX5	0
ALOX5AP	0.0161503
ALOXE3	0
ALPI	0
ALPK1	1.95179
ALPK2	0.00842914
ALPK3	0.881159
ALPL	0.134316
ALPP	0.0500789
ALPPL2	0
ALS2	8.06321
ALS2CL	1.11838
ALS2CR11	1.81655
ALS2CR12	0.336244
ALS2CR8	1.3813
ALX1	16.6245
ALX3	3.10855
ALX4	0.142593
ALYREF	51.3053
AMACR	0.605781
AMBN	0.0102452
AMBP	0.0143133
AMBRA1	10.3514
AMD1	36.7769
AMDHD1	0.144037
AMDHD2	5.38153
AMELX	0
AMELY	0
AMFR	44.9083
AMH	2.17509
AMHR2	0.0110096
AMICA1	0.0170074
AMIGO1	1.68503
AMIGO2	0.0207653
AMIGO3	2.94689
AMMECR1	9.10785
AMMECR1L	21.5287
AMN	0.0658667
AMN1	6.55182
AMOT	9.8389
AMOTL1	33.8285
AMOTL2	14.8646
AMPD1	0.0085249
AMPD2	53.2799
AMPD3	0.0652405
AMPH	4.7296
AMT	1.90019
AMTN	0
AMY1A	0
AMY1B	0
AMY1C	0
AMY2A	0
AMY2B	0.357694
AMZ1	0.0464573
AMZ2	49.6716
AMZ2P1	3.35492
ANAPC1	4.88645
ANAPC10	2.37351
ANAPC11	38.4995
ANAPC13	36.8907
ANAPC16	9.81581
ANAPC2	9.61733
ANAPC4	8.92746
ANAPC5	89.2434
ANAPC7	22.4697
ANG	1.62662
ANGEL1	12.6328
ANGEL2	8.92526
ANGPT1	10.4209
ANGPT2	0.0739903
ANGPT4	0.0320316
ANGPTL1	2.37154
ANGPTL2	9.58936
ANGPTL3	0
ANGPTL4	24.3156
ANGPTL5	0
ANGPTL6	0.971976
ANGPTL7	1.79631
ANK1	0.183429
ANK2	0.2373
ANK3	9.97516
ANKAR	0.28797
ANKDD1A	1.10727
ANKFN1	0.0676369
ANKFY1	21.6602
ANKH	25.3993
ANKHD1	0.283661
ANKHD1-EIF4EBP3	0.0859841
ANKIB1	23.5432
ANKK1	0.0564594
ANKLE1	0.459056
ANKLE2	20.3821
ANKMY1	3.59618
ANKMY2	6.70317
ANKRA2	3.81663
ANKRD1	0.124686
ANKRD10	20.5767
ANKRD11	19.8799
ANKRD12	3.68642
ANKRD13A	13.1788
ANKRD13B	4.69947
ANKRD13C	4.12969
ANKRD13D	13.9442
ANKRD16	1.46951
ANKRD17	15.7371
ANKRD18A	0.235947
ANKRD18B	1.00013
ANKRD18DP	0.233803
ANKRD19P	0.444536
ANKRD2	0.0565428
ANKRD20A1	0
ANKRD20A11P	0.0188346
ANKRD20A2	0
ANKRD20A3	0
ANKRD20A4	0.0466554
ANKRD20A5P	0.18259
ANKRD20A8P	0.0950096
ANKRD20A9P	0.61423
ANKRD22	0.0154488
ANKRD23	1.50932
ANKRD24	0.504366
ANKRD26	2.00903
ANKRD26P1	0
ANKRD26P3	0.0165144
ANKRD27	9.9123
ANKRD28	30.5835
ANKRD29	0.288759
ANKRD30A	0.00465628
ANKRD30B	0.262106
ANKRD30BL	0.037843
ANKRD30BP2	0.0840119
ANKRD31	0.0917486
ANKRD32	2.03334
ANKRD33	0
ANKRD33B	0.142849
ANKRD34A	0.999424
ANKRD34B	0.0208497
ANKRD34C	0.00378151
ANKRD35	0.0304949
ANKRD36	0.497393
ANKRD36B	0.462575
ANKRD36BP1	8.06023
ANKRD36BP2	0.0711361
ANKRD37	0.614888
ANKRD39	6.41822
ANKRD40	31.7233
ANKRD42	2.72998
ANKRD44	3.34268
ANKRD45	2.3882
ANKRD46	4.3915
ANKRD49	4.96353
ANKRD5	4.81252
ANKRD50	14.3112
ANKRD52	27.9679
ANKRD53	1.19002
ANKRD54	33.2923
ANKRD55	0.0410218
ANKRD6	2.16995
ANKRD62P1-PARP4P3	0.0133361
ANKRD63	0
ANKRD65	0.0935716
ANKRD7	0.982468
ANKRD9	1.57679
ANKS1A	73.1365
ANKS1B	0.50801
ANKS3	3.37565
ANKS4B	0.119988
ANKS6	4.9993
ANKUB1	0
ANKZF1	8.15925
ANLN	48.9811
ANO1	3.16828
ANO10	24.3989
ANO2	0.0110363
ANO3	0.141669
ANO4	4.97837
ANO5	1.17627
ANO6	51.6601
ANO7	0.322788
ANO8	3.08256
ANO9	0.0214027
ANP32A	37.5285
ANP32A-IT1	0.137531
ANP32AP1	0
ANP32B	79.5813
ANP32C	0
ANP32D	0
ANP32E	30.0649
ANPEP	0.831675
ANTXR1	25.1815
ANTXR2	5.82505
ANTXRL	0.00963405
ANXA1	280.775
ANXA10	0.0141748
ANXA11	28.257
ANXA13	0.862668
ANXA2	1145.34
ANXA2P1	0.335994
ANXA2P2	0.344458
ANXA2P3	0
ANXA3	0.0380301
ANXA4	25.7775
ANXA5	431.28
ANXA6	37.4859
ANXA7	33.5768
ANXA8	0
ANXA8L1	0
ANXA8L2	0
ANXA9	2.28274
AOAH	0
AOC2	1.20064
AOC3	0.203835
AOC4	0
AOX1	0.877316
AOX2P	0.00549448
AP1AR	6.19277
AP1B1	33.8101
AP1B1P1	0
AP1G1	22.9939
AP1G2	17.701
AP1M1	35.4802
AP1M2	0.0351415
AP1S1	73.3617
AP1S2	148.715
AP1S3	6.9651
AP2A1	41.8307
AP2A2	14.4449
AP2B1	49.2859
AP2M1	299.427
AP2S1	139.751
AP3B1	19.4251
AP3B2	2.99498
AP3D1	64.2858
AP3M1	11.7294
AP3M2	48.5443
AP3S1	21.9589
AP3S2	0.65399
AP4B1	9.84523
AP4E1	5.40445
AP4M1	10.8923
AP4S1	0.53848
AP5B1	7.28148
APAF1	9.50387
APBA1	1.1028
APBA2	11.358
APBA3	3.79233
APBB1	13.1721
APBB1IP	0.00777812
APBB2	7.50437
APBB3	4.36261
APC	5.75315
APC2	0.284902
APCDD1	0.0560407
APCDD1L	0.00659091
APCS	0
APEH	50.132
APEX1	107.151
APEX2	19.6187
APH1A	68.1585
APH1B	6.5402
API5	33.6475
APIP	15.8642
APITD1	2.28019
APITD1-CORT	0
APLF	1.22564
APLN	0.286287
APLNR	0.0211671
APLP1	7.08254
APLP2	108.777
APOA1	0.182929
APOA1BP	91.558
APOA2	0.0433634
APOA4	0
APOA5	0
APOB	0
APOBEC1	0
APOBEC2	0.100421
APOBEC3A	0.21747
APOBEC3B	12.4454
APOBEC3C	51.9153
APOBEC3D	4.11365
APOBEC3F	1.38615
APOBEC3G	3.76891
APOBEC3H	0.699847
APOBEC4	0
APOBR	0.0865439
APOC1	3.51488
APOC1P1	0.06553
APOC2	0
APOC3	0
APOC4	0
APOC4-APOC2	0
APOD	80.8275
APOE	59.9857
APOF	0
APOH	0
APOL1	0.241621
APOL2	9.72193
APOL3	0.0900698
APOL4	1.11113
APOL5	0.0142734
APOL6	0.79705
APOLD1	1.17327
APOM	0.0869379
APOO	19.1484
APOOL	3.70446
APOPT1	7.8722
APP	567.455
APPBP2	10.9658
APPL1	11.3284
APPL2	14.0289
APRT	91.8034
APTX	10.5662
AQP1	0.323312
AQP10	0.0114522
AQP11	0.819293
AQP12A	0
AQP12B	0
AQP2	0
AQP3	1.74304
AQP4	0
AQP5	0.0563177
AQP6	0.711003
AQP7	0.097982
AQP7P1	0.270899
AQP7P3	0.232638
AQP8	0.0784056
AQP9	0.0135789
AQPEP	0.00887726
AQR	12.0522
AR	0.291445
ARAF	19.7505
ARAP1	14.1244
ARAP2	1.56855
ARAP3	7.332
ARC	0.264837
ARCN1	80.8891
AREG	0
ARF1	271.643
ARF3	76.0359
ARF4	311.424
ARF5	49.8924
ARF6	29.941
ARFGAP1	32.0921
ARFGAP2	25.0447
ARFGAP3	29.1917
ARFGEF1	10.1831
ARFGEF2	22.4677
ARFIP1	11.052
ARFIP2	11.0127
ARFRP1	8.71419
ARG1	0.027421
ARG2	6.69194
ARGFX	0.17413
ARGFXP2	0.187392
ARGLU1	22.8771
ARHGAP1	34.5263
ARHGAP10	3.91291
ARHGAP11A	13.8785
ARHGAP11B	1.55294
ARHGAP12	11.9909
ARHGAP15	0.548046
ARHGAP17	18.6768
ARHGAP18	16.2493
ARHGAP19	8.1417
ARHGAP19-SLIT1	0
ARHGAP20	3.61899
ARHGAP21	15.9978
ARHGAP22	0.574753
ARHGAP23	7.14027
ARHGAP24	3.33546
ARHGAP25	0.523145
ARHGAP26	2.60895
ARHGAP27	0.495738
ARHGAP28	0.407919
ARHGAP29	0.643426
ARHGAP30	0.444982
ARHGAP31	10.7391
ARHGAP32	4.64568
ARHGAP33	2.7264
ARHGAP35	25.5232
ARHGAP36	0
ARHGAP39	1.344
ARHGAP4	0.450121
ARHGAP40	0
ARHGAP42	7.91172
ARHGAP44	0.149398
ARHGAP5	29.8373
ARHGAP5-AS1	17.4207
ARHGAP6	5.62158
ARHGAP8	0
ARHGAP9	0.213727
ARHGDIA	159.084
ARHGDIB	15.7711
ARHGDIG	0.283059
ARHGEF1	35.8879
ARHGEF10	15.3639
ARHGEF10L	3.06249
ARHGEF11	51.4157
ARHGEF12	26.3267
ARHGEF15	0
ARHGEF16	0.296645
ARHGEF17	6.15616
ARHGEF18	7.20814
ARHGEF19	1.86894
ARHGEF2	78.1957
ARHGEF25	10.2833
ARHGEF26	3.34145
ARHGEF26-AS1	1.10528
ARHGEF3	6.67425
ARHGEF33	0.0142966
ARHGEF35	1.69957
ARHGEF37	1.581
ARHGEF38	0.0101022
ARHGEF4	0.0385453
ARHGEF40	19.6353
ARHGEF5	1.24829
ARHGEF6	16.2756
ARHGEF7	8.3492
ARHGEF9	5.58722
ARID1A	8.19002
ARID1B	5.74382
ARID2	6.73037
ARID3A	1.29927
ARID3B	0.933413
ARID3C	0.0331088
ARID4A	5.28053
ARID4B	12.6209
ARID5A	1.57132
ARID5B	6.1253
ARIH1	21.0617
ARIH2	32.1398
ARL1	39.4819
ARL10	1.59482
ARL11	0.0490952
ARL13A	0.0266895
ARL13B	5.86246
ARL14	0.0159246
ARL15	2.78044
ARL16	14.3593
ARL17A	0.113372
ARL17B	0
ARL2	29.3013
ARL2-SNX15	0.00832761
ARL2BP	53.3088
ARL3	3.3673
ARL4A	4.51144
ARL4C	25.4135
ARL4D	5.18919
ARL5A	20.595
ARL5B	3.90902
ARL5C	0
ARL6	3.61376
ARL6IP1	143.676
ARL6IP4	55.9119
ARL6IP5	95.1617
ARL6IP6	8.65871
ARL8A	34.9999
ARL8B	43.2275
ARL9	0.0490691
ARMC1	18.2926
ARMC10	17.6297
ARMC12	0.421096
ARMC2	0.853369
ARMC3	0
ARMC4	0
ARMC5	2.68182
ARMC6	21.6156
ARMC7	4.80453
ARMC8	8.05025
ARMC9	57.3436
ARMCX1	21.5494
ARMCX2	1.10716
ARMCX3	69.6305
ARMCX4	3.54799
ARMCX5	13.2029
ARMCX5-GPRASP2	0.869371
ARMCX6	21.2843
ARMS2	0.0507696
ARNT	10.6311
ARNT2	42.1509
ARNTL	3.16323
ARNTL2	1.26195
ARPC1A	152.919
ARPC1B	331.242
ARPC2	241.2
ARPC3	221.954
ARPC4	57.2354
ARPC4-TTLL3	0
ARPC5	133.29
ARPC5L	29.4156
ARPM1	0.931848
ARPP19	57.1818
ARPP21	0.340587
ARR3	0.0783457
ARRB1	2.65316
ARRB2	3.82642
ARRDC1	5.45503
ARRDC2	4.18305
ARRDC3	3.65756
ARRDC4	8.17511
ARRDC5	0.0125219
ARSA	12.5537
ARSB	14.8139
ARSD	13.6489
ARSE	7.1049
ARSF	0.0261953
ARSG	0.118475
ARSH	0
ARSI	16.2883
ARSJ	3.31472
ARSK	6.48745
ART1	0
ART3	2.27899
ART4	0.0598422
ART5	0.0262624
ARTN	0.0211017
ARV1	21.5897
ARVCF	1.02148
ARX	0.0285468
AS3MT	0.0415874
ASAH1	222.005
ASAH2	0.110274
ASAH2B	0.292086
ASAP1	24.6803
ASAP1-IT1	0
ASAP2	10.512
ASAP3	1.56104
ASB1	6.44474
ASB10	0
ASB11	0.557885
ASB12	0.015863
ASB13	3.63031
ASB14	0.204661
ASB15	0
ASB16	1.34246
ASB17	0
ASB18	0
ASB2	4.8815
ASB3	0.385762
ASB4	0.284742
ASB5	0.00677151
ASB6	7.50853
ASB7	3.92626
ASB8	11.3897
ASB9	23.1819
ASB9P1	0.0757326
ASCC1	3.47395
ASCC2	33.807
ASCC3	13.6296
ASCL1	0.0330288
ASCL2	0
ASCL3	0.0631105
ASCL4	0.00907562
ASF1A	8.78338
ASF1B	25.215
ASGR1	0.177406
ASGR2	0
ASH1L	9.73632
ASH2L	41.9718
ASIP	0.0702428
ASL	16.7147
ASMT	0
ASMTL	0
ASMTL-AS1	0
ASNA1	68.4551
ASNS	24.9525
ASNSD1	27.8238
ASPA	1.82565
ASPDH	0.0163173
ASPG	0.0312032
ASPH	34.7917
ASPHD1	4.95426
ASPHD2	2.46403
ASPM	7.7255
ASPN	0.00812635
ASPRV1	0.12265
ASPSCR1	8.86071
ASRGL1	1.51776
ASS1	0.921215
ASTE1	4.2532
ASTL	0.0158263
ASTN1	0
ASTN2	6.29591
ASUN	20.1663
ASXL1	13.196
ASXL2	8.10258
ASXL3	0
ASZ1	0.00681199
ATAD1	21.1329
ATAD2	15.8071
ATAD2B	2.11857
ATAD3A	8.53464
ATAD3B	4.44276
ATAD3C	0.65907
ATAD5	2.20816
ATAT1	0.893393
ATCAY	0.232153
ATE1	5.62339
ATF1	9.1296
ATF2	13.1385
ATF3	3.19148
ATF4	178.045
ATF5	19.5091
ATF6	6.01791
ATF6B	13.0134
ATF7	6.59983
ATF7IP	15.7011
ATF7IP2	3.48486
ATG10	1.27665
ATG12	8.40308
ATG13	15.4288
ATG14	4.9515
ATG16L1	13.9149
ATG16L2	1.55864
ATG2A	5.18485
ATG2B	4.83066
ATG3	42.3264
ATG4A	6.48832
ATG4B	13.4946
ATG4C	3.60673
ATG4D	10.6016
ATG5	13.3156
ATG7	4.20289
ATG9A	22.7615
ATG9B	0.049305
ATHL1	10.0295
ATIC	65.2432
ATL1	2.61022
ATL2	13.0402
ATL3	24.384
ATM	20.1099
ATMIN	23.0568
ATN1	57.1743
ATOH1	0
ATOH7	0
ATOH8	1.95908
ATOX1	252.506
ATP10A	0.697543
ATP10B	10.2175
ATP10D	2.34231
ATP11A	6.15906
ATP11B	10.6926
ATP11C	5.84685
ATP12A	0.0384511
ATP13A1	39.8168
ATP13A2	22.097
ATP13A3	30.5788
ATP13A4	0.00959799
ATP13A5	0
ATP1A1	615.899
ATP1A1OS	2.39748
ATP1A2	0.120276
ATP1A3	0.0221082
ATP1A4	0.0155582
ATP1B1	78.5567
ATP1B2	0.554016
ATP1B3	213.82
ATP1B4	0.137513
ATP2A1	0.742476
ATP2A2	120.586
ATP2A3	0.453465
ATP2B1	16.2389
ATP2B2	0.0045773
ATP2B3	0.00312
ATP2B4	86.4654
ATP2C1	33.7403
ATP2C2	0.175721
ATP4A	0
ATP4B	0.260325
ATP5A1	130.683
ATP5B	492.495
ATP5C1	112.846
ATP5D	22.7762
ATP5E	220.34
ATP5EP2	0.0557361
ATP5F1	174.543
ATP5G1	120.652
ATP5G2	165.824
ATP5G3	56.8674
ATP5H	121.614
ATP5I	153.242
ATP5J	61.4061
ATP5J2	155.176
ATP5J2-PTCD1	0.00370367
ATP5L	63.5823
ATP5L2	0
ATP5O	128.817
ATP5S	3.46069
ATP5SL	14.1076
ATP6AP1	90.7014
ATP6AP1L	0.947073
ATP6AP2	158.063
ATP6V0A1	20.8707
ATP6V0A2	7.84877
ATP6V0A4	4.33802
ATP6V0B	49.2302
ATP6V0C	68.6973
ATP6V0CP3	0
ATP6V0D1	78.6169
ATP6V0D2	0.501954
ATP6V0E1	138.39
ATP6V0E2	13.9447
ATP6V1A	30.1657
ATP6V1B1	0.592373
ATP6V1B2	163.912
ATP6V1C1	27.6559
ATP6V1C2	0.462128
ATP6V1D	44.7924
ATP6V1E1	169.81
ATP6V1E2	2.19723
ATP6V1F	153.443
ATP6V1G1	73.9971
ATP6V1G2	0.00913951
ATP6V1G2-DDX39B	0.00118314
ATP6V1G3	0
ATP6V1H	34.5975
ATP7A	5.6376
ATP7B	1.47632
ATP8A1	0.15736
ATP8A2	0.188474
ATP8B1	0.0932785
ATP8B2	49.5997
ATP8B3	1.24876
ATP8B4	0.0830986
ATP8B5P	0.0139277
ATP9A	21.8693
ATP9B	1.57233
ATPAF1	12.7907
ATPAF1-AS1	0
ATPAF2	9.58144
ATPBD4	2.33803
ATPIF1	10.3034
ATR	7.48744
ATRIP	6.72797
ATRN	32.5952
ATRNL1	1.18386
ATRX	12.5919
ATXN1	5.77375
ATXN10	35.2751
ATXN1L	10.2855
ATXN2	13.3744
ATXN2L	48.8514
ATXN3	1.22834
ATXN3L	0
ATXN7	6.37354
ATXN7L1	1.808
ATXN7L2	5.83811
ATXN7L3	20.2782
ATXN7L3B	41.0608
ATXN8OS	0
AUH	1.18829
AUP1	86.0869
AURKA	23.6516
AURKAIP1	23.2648
AURKAPS1	1.88161
AURKB	25.0578
AURKC	0.0788274
AUTS2	4.94327
AVEN	8.14541
AVIL	0.212371
AVL9	20.0402
AVP	0
AVPI1	4.92144
AVPR1A	0.0296258
AVPR1B	0
AVPR2	0.0280459
AWAT1	0.0146611
AWAT2	0
AXDND1	0.0168953
AXIN1	9.16266
AXIN2	1.47337
AXL	11.7341
AZGP1	33.239
AZGP1P1	0.295246
AZI1	4.35269
AZI2	13.2915
AZIN1	80.251
AZU1	0
B2M	1058.63
B3GALNT1	0.163366
B3GALNT2	14.249
B3GALT1	1.39073
B3GALT2	3.6767
B3GALT4	0.0535279
B3GALT5	0.548046
B3GALT6	4.25351
B3GALTL	7.00574
B3GAT1	2.28896
B3GAT2	0.010655
B3GAT3	31.535
B3GNT1	17.8257
B3GNT2	9.24445
B3GNT3	0.0150815
B3GNT4	0.190926
B3GNT5	7.55167
B3GNT6	0.0986496
B3GNT7	19.979
B3GNT8	0.0547249
B3GNT9	2.06246
B3GNTL1	4.65685
B4GALNT1	4.37475
B4GALNT2	0
B4GALNT3	6.62816
B4GALNT4	3.85396
B4GALT1	11.1274
B4GALT2	14.0997
B4GALT3	22.8975
B4GALT4	23.276
B4GALT5	29.0285
B4GALT6	21.7508
B4GALT7	10.1545
B7H6	0.604207
B9D1	5.76616
B9D2	2.20825
BAALC	58.617
BAAT	0.122089
BABAM1	41.4317
BACE1	15.1174
BACE1-AS	1.39144
BACE2	128.15
BACH1	19.0817
BACH2	0.114932
BAD	10.4901
BAG1	7.07181
BAG2	3.12861
BAG3	26.2035
BAG4	6.53831
BAG5	11.7155
BAG6	11.3281
BAGE	0
BAGE2	0
BAGE3	0
BAGE4	0
BAGE5	0
BAHCC1	3.62372
BAHD1	10.1331
BAI1	1.37655
BAI2	2.30677
BAI3	0.00363862
BAIAP2	7.83242
BAIAP2L1	6.70656
BAIAP2L2	5.04884
BAIAP3	0.0652564
BAK1	17.069
BAMBI	82.0198
BANF1	89.664
BANF2	0
BANK1	0.00576473
BANP	3.36269
BAP1	37.4507
BARD1	3.85074
BARHL1	0.0107556
BARHL2	0
BARX1	0.01384
BARX2	0.0116078
BASP1	0.228279
BASP1P1	0
BATF	1.54923
BATF2	3.45043
BATF3	0.418163
BAX	79.3818
BAZ1A	11.2237
BAZ1B	35.8865
BAZ2A	22.219
BAZ2B	3.73956
BBC3	2.21263
BBIP1	3.21838
BBOX1	0.032626
BBS1	7.30967
BBS10	8.72414
BBS12	2.69534
BBS2	16.4291
BBS4	13.0744
BBS5	25.0848
BBS7	3.31949
BBS9	2.85795
BBX	21.592
BCAM	5.23169
BCAN	1.71177
BCAP29	12.5628
BCAP31	147.694
BCAR1	12.6177
BCAR3	22.9179
BCAR4	0
BCAS1	0.141658
BCAS2	61.9426
BCAS3	7.43939
BCAS4	0.764191
BCAT1	0.549524
BCAT2	6.33191
BCCIP	8.36733
BCDIN3D	1.43936
BCHE	122.923
BCKDHA	11.0532
BCKDHB	10.3383
BCKDK	23.1903
BCL10	3.19161
BCL11A	0.00826386
BCL11B	0
BCL2	1.78773
BCL2A1	57.2478
BCL2L1	22.651
BCL2L10	0.0462478
BCL2L11	1.6311
BCL2L12	7.7289
BCL2L13	39.181
BCL2L14	0.0275808
BCL2L15	0.177351
BCL2L2	25.0975
BCL2L2-PABPN1	0.0288886
BCL3	4.37947
BCL6	14.4531
BCL6B	0
BCL7A	3.59521
BCL7B	24.2478
BCL7C	20.75
BCL9	32.5377
BCL9L	7.85129
BCLAF1	20.8554
BCMO1	0
BCO2	1.2025
BCOR	7.26364
BCORL1	2.13829
BCORP1	0
BCR	9.60255
BCRP2	0.281212
BCRP3	0.0431808
BCS1L	18.2662
BCYRN1	277.273
BDAG1	0
BDH1	2.79113
BDH2	7.23501
BDKRB1	0.031531
BDKRB2	0.0586445
BDNF	0.419294
BDNF-AS1	0.275811
BDP1	4.27071
BEAN1	0.0815774
BECN1	65.8971
BEGAIN	0.175369
BEND2	0.0262064
BEND3	1.2442
BEND4	0
BEND5	0.0463349
BEND6	2.63038
BEND7	0.464047
BEST1	14.7096
BEST2	0
BEST3	0.0438853
BEST4	0.0391429
BET1	6.45279
BET1L	29.5382
BET3L	0.0370233
BEX1	1.35629
BEX2	4.84866
BEX4	35.1501
BEX5	0.0403361
BFAR	51.4154
BFSP1	7.93463
BFSP2	0.0126143
BGLAP	0
BGN	2.48414
BHLHA15	0.0290523
BHLHA9	0
BHLHB9	0.87678
BHLHE22	0.0603794
BHLHE23	0
BHLHE40	42.5023
BHLHE41	0.846482
BHMT	0
BHMT2	0.201163
BICC1	2.63045
BICD1	18.6193
BICD2	13.1454
BID	8.48195
BIK	0.473494
BIN1	18.5535
BIN2	0
BIN3	45.808
BIRC2	35.3173
BIRC3	0.608324
BIRC5	27.8265
BIRC6	7.0525
BIRC7	0.356846
BIRC8	0
BIVM	6.082
BIVM-ERCC5	0
BK250D10.8	0.299628
BLCAP	22.8446
BLID	0.0713836
BLK	0.0316771
BLM	3.51512
BLMH	19.848
BLNK	0
BLOC1S1	10.2963
BLOC1S1-RDH5	0.0338185
BLOC1S2	6.74331
BLOC1S3	8.41736
BLVRA	33.3411
BLVRB	42.6751
BLZF1	15.8703
BMF	2.34066
BMI1	0.269093
BMP1	34.8089
BMP10	0
BMP15	0
BMP2	0.0586026
BMP2K	3.96089
BMP3	0.0286165
BMP4	0.227569
BMP5	0
BMP6	0.12551
BMP7	2.13708
BMP8A	0.481237
BMP8B	0.679529
BMPER	0.860227
BMPR1A	15.0655
BMPR1B	0.310562
BMPR2	7.3445
BMS1	7.20226
BMS1P1	0
BMS1P4	2.49061
BMS1P5	0
BMX	0.290285
BNC1	0.0355783
BNC2	2.64201
BNIP1	3.61087
BNIP2	30.6889
BNIP3	16.9008
BNIP3L	40.1135
BNIPL	0.382666
BOC	0.14856
BOD1	13.1507
BOD1L	9.95388
BOD1P	0
BOK	1.10032
BOK-AS1	0
BOLA1	8.37668
BOLA2	0
BOLA2B	0
BOLA3	27.6564
BOLA3-AS1	3.28958
BOLL	0.0200432
BOP1	39.6475
BORA	3.83886
BPESC1	0
BPGM	9.51979
BPHL	8.01157
BPI	0.0555851
BPIFA1	0
BPIFA2	0
BPIFA3	0
BPIFA4P	0
BPIFB1	0.0356298
BPIFB2	0.0216246
BPIFB3	0
BPIFB4	0.0377385
BPIFB6	0
BPIFC	0.010359
BPNT1	48.9145
BPTF	7.87777
BPY2	0
BPY2B	0
BPY2C	0
BRAF	3.78748
BRAP	9.49635
BRAT1	11.3208
BRCA1	8.56153
BRCA2	1.63028
BRCC3	10.3254
BRD1	7.80287
BRD2	9.83641
BRD3	4.47709
BRD4	13.4822
BRD7	29.1872
BRD7P3	0.0500063
BRD8	7.42697
BRD9	7.83539
BRDT	0.060758
BRE	13.6544
BREA2	0.634569
BRF1	4.34053
BRF2	12.3476
BRI3	79.1949
BRI3BP	14.6414
BRIP1	2.91362
BRIX1	18.6419
BRK1	104.177
BRMS1	34.0706
BRMS1L	3.88151
BROX	22.4143
BRP44	10.4221
BRP44L	11.4519
BRPF1	7.78703
BRPF3	18.328
BRS3	0
BRSK1	3.80793
BRSK2	0.724689
BRWD1	2.50183
BRWD1-IT2	0.219475
BRWD3	2.49312
BSCL2	2.13162
BSDC1	20.6237
BSG	269.274
BSN	0.31745
BSN-AS2	0.0709174
BSND	0.0149715
BSPH1	0
BSPRY	0
BST1	23.4905
BST2	3.9318
BSX	0
BTAF1	6.88651
BTBD1	41.0904
BTBD10	14.2685
BTBD11	0.0104099
BTBD16	1.35407
BTBD17	0
BTBD18	0.067293
BTBD19	4.35791
BTBD2	27.7735
BTBD3	45.5002
BTBD6	18.1264
BTBD7	4.70149
BTBD8	0.155923
BTBD9	3.27055
BTC	0.0155033
BTD	8.96917
BTF3	174.417
BTF3L4	7.21835
BTF3P11	0
BTG1	19.3144
BTG2	11.326
BTG3	38.1652
BTG4	0.101238
BTK	0.306367
BTLA	0.076557
BTN1A1	0.00719428
BTN2A1	18.4767
BTN2A2	7.99703
BTN2A3P	1.54472
BTN3A1	4.96745
BTN3A2	9.65894
BTN3A3	4.13361
BTNL2	0.00187417
BTNL3	0
BTNL8	0
BTNL9	0.0117205
BTRC	3.61898
BUB1	14.8707
BUB1B	15.4407
BUB3	24.5923
BUD13	7.04772
BUD31	46.2724
BVES	8.7757
BVES-AS1	0.155476
BYSL	26.726
BZRAP1	0.0719961
BZW1	102.94
BZW2	59.3973
C10orf10	1.9117
C10orf103	0.122003
C10orf105	0.00831411
C10orf107	0.114678
C10orf108	0.00909171
C10orf11	6.00151
C10orf111	0.0957335
C10orf113	0
C10orf114	0.897158
C10orf116	0.885143
C10orf118	2.04227
C10orf12	1.0199
C10orf120	0
C10orf122	0
C10orf125	0.133534
C10orf128	0.428426
C10orf129	0.0119737
C10orf131	0.0174412
C10orf136	0.018297
C10orf137	3.11103
C10orf140	0.127493
C10orf2	6.74369
C10orf25	0.4023
C10orf26	7.22734
C10orf27	0
C10orf28	4.25752
C10orf32	3.62205
C10orf32-AS3MT	0
C10orf35	1.5631
C10orf40	0
C10orf46	4.35476
C10orf47	2.33848
C10orf53	0
C10orf54	0.502781
C10orf55	0.00816192
C10orf58	17.7419
C10orf62	0.14863
C10orf67	0.125449
C10orf68	0.0452613
C10orf71	0
C10orf76	4.80138
C10orf81	0.932101
C10orf82	0.0206347
C10orf88	2.67765
C10orf90	13.8249
C10orf91	0.0277925
C10orf95	0.0139625
C10orf96	0
C10orf99	0
C11orf1	11.9351
C11orf10	87.7328
C11orf16	0
C11orf2	5.76103
C11orf20	0.16541
C11orf21	0
C11orf24	81.2825
C11orf30	4.23914
C11orf31	39.7379
C11orf34	0.0399304
C11orf35	1.51534
C11orf36	0
C11orf40	0
C11orf41	15.8774
C11orf42	0.089724
C11orf45	0.175035
C11orf46	12.4688
C11orf48	24.8772
C11orf49	4.22496
C11orf51	5.72073
C11orf52	0
C11orf53	0
C11orf54	5.27791
C11orf57	8.96427
C11orf58	38.6512
C11orf61	1.98195
C11orf63	1.76456
C11orf65	0.258124
C11orf67	16.1971
C11orf68	56.2404
C11orf70	0.0543575
C11orf71	2.94824
C11orf73	16.7194
C11orf74	6.65354
C11orf75	2.60857
C11orf80	1.49218
C11orf82	4.3405
C11orf83	3.36589
C11orf84	15.5008
C11orf85	0.024564
C11orf86	0
C11orf87	0.00345476
C11orf88	0.0515997
C11orf9	0.359961
C11orf91	0.613283
C11orf92	0.0298395
C11orf93	0.13055
C11orf94	0
C11orf95	5.2251
C11orf96	0.339789
C12orf10	32.0409
C12orf12	0
C12orf23	61.5997
C12orf26	1.7827
C12orf29	8.67824
C12orf32	27.4494
C12orf33	0
C12orf34	4.67701
C12orf35	8.2873
C12orf36	0
C12orf37	0.0291762
C12orf39	1.44245
C12orf4	8.39985
C12orf40	0
C12orf42	0
C12orf43	7.55271
C12orf44	44.0763
C12orf45	15.1029
C12orf47	4.61383
C12orf49	21.7896
C12orf5	11.7056
C12orf50	0
C12orf51	4.82969
C12orf52	15.6229
C12orf53	0.121646
C12orf54	0
C12orf56	0.00991344
C12orf57	62.477
C12orf59	0
C12orf60	1.45726
C12orf61	0.450655
C12orf65	7.90924
C12orf66	5.83772
C12orf68	0.507522
C12orf69	0.214468
C12orf70	0.0806246
C12orf71	0.0212328
C12orf73	6.09391
C12orf74	0
C12orf75	18.9193
C12orf76	8.36878
C12orf77	0.0951466
C13orf15	0.11107
C13orf33	0.0429098
C13orf35	0.0183051
C14orf1	35.1482
C14orf101	8.90586
C14orf102	3.88735
C14orf105	0.277616
C14orf109	14.3365
C14orf118	10.3574
C14orf119	22.8301
C14orf126	8.76305
C14orf129	11.0245
C14orf132	2.91583
C14orf133	6.79091
C14orf135	17.501
C14orf142	5.94746
C14orf149	7.02509
C14orf159	3.03585
C14orf162	0.0443319
C14orf165	0.0883139
C14orf166	89.5571
C14orf166B	0.0118287
C14orf167	5.69208
C14orf169	10.6887
C14orf176	0.779575
C14orf177	0
C14orf178	0.603262
C14orf180	0
C14orf182	0.481082
C14orf183	0.0210368
C14orf2	44.6073
C14orf21	12.6252
C14orf23	0.0164967
C14orf28	0.762277
C14orf37	10.302
C14orf38	0
C14orf39	0.32663
C14orf43	9.18634
C14orf45	1.02323
C14orf49	4.82867
C14orf55	0.135118
C14orf64	0
C14orf79	4.70991
C14orf80	2.59391
C14orf93	2.00065
C15orf17	18.5811
C15orf2	0.0636747
C15orf23	11.9756
C15orf24	97.4706
C15orf26	0.0260456
C15orf27	0.0683982
C15orf29	6.34041
C15orf32	0.0594174
C15orf33	0.524602
C15orf34	0.551863
C15orf37	1.74205
C15orf38	8.28111
C15orf38-AP3S2	0.0131144
C15orf39	5.26788
C15orf40	5.46751
C15orf41	5.354
C15orf42	4.33961
C15orf43	0.0161249
C15orf44	35.5603
C15orf48	0.111837
C15orf5	0.0137013
C15orf50	0
C15orf52	45.2649
C15orf53	0
C15orf54	0.665938
C15orf55	0.00540757
C15orf56	0.00965219
C15orf57	9.78121
C15orf58	1.22974
C15orf59	1.31245
C15orf60	0.0221739
C15orf61	2.43537
C15orf62	0.831968
C15orf63	0.0461611
C16orf11	0.00925165
C16orf13	24.5154
C16orf3	0.887292
C16orf42	20.4598
C16orf45	1.37498
C16orf46	0.958281
C16orf48	8.32172
C16orf5	2.7921
C16orf52	14.2311
C16orf53	11.2609
C16orf54	0
C16orf55	2.24777
C16orf57	19.6972
C16orf58	39.1133
C16orf59	5.10253
C16orf62	21.222
C16orf7	7.14039
C16orf70	7.3279
C16orf71	0.333511
C16orf72	17.9438
C16orf73	0.0653213
C16orf74	1.37197
C16orf78	0
C16orf79	1.73079
C16orf80	48.2665
C16orf82	0
C16orf86	2.26283
C16orf87	6.86663
C16orf88	21.3524
C16orf89	0.322668
C16orf90	0.022689
C16orf91	7.12423
C16orf92	0
[truncated: 21,369 more rows]
